# Supplementary material for: Determination of Flavonoids in Selected Scleranthus Species and Their Anti-Collagenase and Antioxidant Potential
Source: Molecules. 2022 Mar 21;27(6):2015. doi: 10.3390/molecules27062015 (PMC8951040; doi:10.3390/molecules27062015)
Supplement: Supplementary file 1 [file molecules-27-02015-s001.zip]

Archive with 1 entries (1 files):
- molecules-1642633-supplementary.pdf
